# Supplementary material for: An Acoustofluidic Capillary Nozzle for Programmable Microstructure Assembly in Direct Ink Writing of Flexible Conductive Composites
Source: Micromachines (Basel). 2026 Jun 20;17(6):744. doi: 10.3390/mi17060744 (PMC13303544; doi:10.3390/mi17060744)
Supplement: Supplementary file 1 [file micromachines-17-00744-s001.zip]

Archive with 1 entries (1 files):
- micromachines-4357665-supplementary.pdf
